# Supplementary material for: Flavonoid-Rich Sambucus nigra Berry Extract Enhances Nrf2/HO-1 Signaling Pathway Activation and Exerts Antiulcerative Effects In Vivo
Source: Int J Mol Sci. 2023 Oct 23;24(20):15486. doi: 10.3390/ijms242015486 (PMC10607857; doi:10.3390/ijms242015486)
Supplement: Supplementary file 1 [file ijms-24-15486-s001.zip]

Archive with 1 entries (1 files):
- ijms-2600773-supplementary.pdf
